# Supplementary material for: Genome-Wide Identification and Validation of Gene Expression Biomarkers in the Diagnosis of Ovarian Serous Cystadenocarcinoma
Source: Cancers (Basel). 2022 Aug 2;14(15):3764. doi: 10.3390/cancers14153764 (PMC9367275; doi:10.3390/cancers14153764)
Supplement: Supplementary file 1 [file cancers-14-03764-s001.zip]

Archive with 1 entries (1 files):
- Supplementary_Material_ proof_new_adg.pdf
